# Supplementary material for: Impact of cash transfer programs on healthcare utilization and catastrophic health expenditures in rural Zambia: a cluster randomized controlled trial
Source: Front Health Serv. 2024 Apr 29;4:1254195. doi: 10.3389/frhs.2024.1254195 (PMC11089190; doi:10.3389/frhs.2024.1254195)
Supplement: Supplementary file 4 [file Datasheet1.zip]

Archive with 1 entries (1 files):
- Deidentified_data.dta
